# Supplementary material for: Prevalence and Associated Factors of optrA-Positive-Enterococcus faecalis in Different Reservoirs around Farms in Vietnam
Source: Antibiotics (Basel). 2023 May 24;12(6):954. doi: 10.3390/antibiotics12060954 (PMC10294904; doi:10.3390/antibiotics12060954)
Supplement: Supplementary file 1 [file antibiotics-12-00954-s001.zip]

Archive with 1 entries (1 files):
- antibiotics-2342954-supplementary.pdf
